# Supplementary material for: microRNA-1 regulates sarcomere formation and suppresses smooth muscle gene expression in the mammalian heart
Source: eLife. 2013 Nov 19;2:e01323. doi: 10.7554/eLife.01323 (PMC3833424; doi:10.7554/eLife.01323)
Supplement: Figure 4—source data 1. — Putative miR-1 target genes as predicted by Targetscan, PITA and Pictar. Genes used for this analysis were expressed at a relative quantity of ≥1 based on FPKM in miR-1 null vs wild-type hearts. Genes indicated in bold were significantly upregulated (FDR<0.1) in miR-1 null vs wild-type hearts. DOI: http://dx.doi.org/10.7554/eLife.01323.027 [file elife01323s001.xlsx]

## Sheet: miR-1 targets Final Excel
Targetscan (104)			PITA (38)	Pictar (38)	Targetscan and PITA (127)				Targetscan and Pictar (62)		PITA and Pictar (12)	Targetscan and PITA and Pictar Targets (89)
0610030E20RIK	IPO8	SYNCRIP	6330512M04RIK	AP1G1	1110003E01RIK	GLCCI1	PTPLAD1	ZC3H7B	AKAP11	PGAM1	AKAP12	ADPGK	MMD	USP33
1700054N08RIK	KALRN	TCF20	A530088H08RIK	ARF4	4930420K17RIK	GLIS2	PTPN1	ZFP148	ANKRD29	PPP2R5A	ARRDC3	ANP32B	MNT	UST
2010011I20RIK	KANK1	TCFE3	ANKRD13C	ASH2L	5830433M19RIK	GNAQ	PTPN14	ZFP827	ARF3	PRKACB	CDC42	ANXA2	MYLK	WDR1
9830001H06RIK	KDM5C	TCP11L1	ARF6	ATP6V0C	8430427H17RIK	HDGFRP3	PTPRJ	ZZZ3	ARHGAP21	PRLR	FGF14	ANXA4	NCOA3	WDR48
ACAP2	KDSR	TECPR2	BC017647	C1GALT1	A430107O13RIK	HIVEP2	QK		ARHGEF18	PTBP1	GRK6	AP3D1	OSBPL7	YWHAZ
ACTB	KLHL29	TNS3	BTBD3	CDK6	A730069N07RIK	HMCN1	RAB43		ARPC1A	PTPRA	PFTK1	API5	PDCD10	ZBTB4
AKAP13	MAL2	TOMM70A	CEBPZ	CLOCK	ALPL	HNRNPU	RABGAP1L		BPNT1	RAP1B	SFRP1	ARCN1	PDIK1L	ZFP36L1
ARHGAP23	MANEA	TRA2B	CHSY1	CRK	ANKIB1	HOXA3	RNF111		BSCL2	SDCBP	SFRS1	AZIN1	PHC2
ASH1L	MECOM	TTC7B	COMMD10	DACH1	AP1S1	HSP90B1	RUFY2		BTAF1	SEC61A1	SFRS9	BAG4	PHF6
ASXL3	MON2	WBP2	CYP26B1	FN1	ARFIP1	IGF1	RYBP		CALM2	SERP1	UBQLN1	BCL7A	PIAS3
ATP6AP2	MPP7	WIZ	D2ERTD391E	GPR85	ARID2	JUB	SEC22B		CAP1	SLC16A3	WDR61	BLCAP	POGK
AVL9	MTX1	XPNPEP3	DIP2C	GTF2B	ARIH1	KANK4	SLC10A7		CCND1	SLC38A2	YWHAQ	CLCN3	POLDIP3
CALM1	MUM1L1	ZBTB6	DTNB	HACE1	ATF2	KCNIP3	SLC35F1		CDK9	SMARCA4		CLTC	PPIB
CDC14A	MYOCD	ZFHX4	ENTPD7	ITSN2	ATP6V1A	KCTD10	SLC39A10		COL4A3	SMARCB1		CNN3	PTPRG
CDC42SE1	NEDD4L	ZFP217	FSTL1	MAP3K3	ATXN1L	KIF2A	SLC8A2		CORO1B	SS18		CORO1C	RASA1
CPSF7	NXT2	ZFP236	GNA11	MEIS1	AW549877	LARP4	SMARCC1		CRIM1	STAG2		CPEB1	RNF138
CXCR4	PAK3	ZFP326	MBTD1	MKRN1	BAIAP2	LASS2	SNAI2		EAF1	TDG		CREM	RNF38
D6WSU163E	PHAX	ZFP36L2	MED1	MLLT3	C77370	LRCH1	SP1		EIF2C1	THRB		DDX5	RNGTT
DCAF12L1	PIK3C2A	ZFP516	MINK1	MYST3	CAPRIN1	LUZP1	SPRED1		ELF1	TMCC1		DGKZ	RRBP1
DDX3X	PLD1	ZFP580	NPAS4	NMT2	CASK	MAPK3	SPTLC1		EML4	TNKS2		DLG4	SEC63
DLG1	PLXNA4	ZMYND11	PHIP	NR1H3	CBX6	MAPKBP1	SRGAP2		FOXP1	TSPAN4		E2F5	SEMA6D
DLG2	POLA1	ZXDB	PIK3R1	NRP2	CHST11	MEX3C	SRI		GCH1			EDN1	SETBP1
EPB4.1L4B	PPAPDC1B		PRDM1	NSF	CITED2	MGAT4A	SULF1		GCLC			EFNB2	SH3BGRL3
EPC1	PRKCE		PTPN4	PCDH17	CPLX2	MTAP1A	TAGLN2		GNB1			ETS1	SLC25A22
ERC1	RALGAPB		PTPRZ1	PLAG1	CTBP2	MXD1	TAOK3		GPD2			FBXO33	SLC25A25
FAF2	RAPGEF2		RASA2	PSEN1	CTNND1	NCK2	THBS1		H3F3B			FOSB	SLC37A3
FAM168A	RICTOR		RET	PUM2	CTTNBP2NL	NCL	THOC2		HAND2			FZD7	SMAP1
FAM168B	RSF1		RNF145	RPE	D15ERTD621E	NDRG3	TMEM178		HMGCR			GDF6	SNAP25
FAM69A	SEC62		SKP2	SLC25A1	DDX17	NFATC3	TMEM55B		LASP1			GIT1	SNX2
FNIP2	SFXN5		SLC16A2	SMARCAD1	DHX15	NUP50	TMSB4X		MAGI2			GJA1	SP2
G3BP2	SLC16A12		SNX25	TKT	DNMT3A	PANK3	TPM4		MKL1			GNPDA2	TBC1D15
GLCE	SLC29A3		STK38L	TMOD2	ELOF1	PDE7A	TPPP		MLL5			GNPNAT1	TBP
GNPTAB	SLC39A9		TCF7L2	TRIM26	ELOVL6	PDGFA	TRIM44		MPZ			HIAT1	TGIF2
GPR125	SLC45A4		TCTE2	VAMP4	FNDC3A	PEA15A	TSPAN9		MTPN			HMGN1	TIMP3
HIPK3	SLC8A1		TRAPPC4	WDR6	FNDC3B	PGRMC1	TWF1		MXD4			HS3ST3B1	TNPO2
HNRNPA1	SMAD9		TSR1	YES1	FRAS1	PI4KA	UNC50		NFAT5			JUND	TPM3
HNRNPA3	SMEK2		XRN2	ZBTB41	FUBP1	PICALM	UTRN		NOTCH3			KCTD13	TRIM2
HNRNPK	SPATS2L		ZEB2	ZBTB7B	FUBP3	PLA2G4A	VAMP2		NR4A2			LIN7C	TSPYL4
IFT52	SRPK2				G6PDX	PM20D1	VEZF1		NRP1			MAB21L1	UBE2H
IL6ST	STX6				GAS2L1	PPP1R3B	WIPF2		OSBP			MAP4K3	UBE4A
IP6K2	SYN2				GDI1	PPP4R2	YWHAB		PDCD4			MET	UBN1
miR-1 target predictions of genes with a fold change of ≥1 in the double knockout compared to wild-type hearts.
