# Supplementary material for: microRNA-1 regulates sarcomere formation and suppresses smooth muscle gene expression in the mammalian heart
Source: eLife. 2013 Nov 19;2:e01323. doi: 10.7554/eLife.01323 (PMC3833424; doi:10.7554/eLife.01323)
Supplement: Supplementary file 1. — DOI: http://dx.doi.org/10.7554/eLife.01323.036 [file elife01323s002.xlsx]

## Sheet: Sup. file.txt
Genotyping primers
miR-1-1 Genotyping Primers (Transnetxy)
miR-1-1 fwd	CCCTGTCTGCTTCCAGTCTTTAC
miR-1-1 Wt rev	TCGCCTGTGTCTCAGTCTCT
miR-1-1 Wt reporter	CTCACACATGCACACTTG
miR-1-1 KO rev	ACACCTAGGATAACTTCGTATAATGTATGCT
miR-1-1 KO reporter	TTGCGCCATCTCACACTT
qPCR Primers (Applied Biosystems)
Gapdh	Mm-99999915_g1
Myocd (total)	Mm-00455051_m1
MLCK	Mm-01343317_m1
Telokin/MLCK	Mm00653039_m1
SRF	Mm-00491032_m1
Csrp1	Mm-00456002_g1
Csrp2	Mm-Mm04207359_m1
Cnn1	Mm-00487032_m1
Cnn2	Mm01169510_m1
Tagln/sm22	Mm-00441660_m1
Nkx2-5	Mm-00657783_m1
Gata4	Mm-00484689_m1
Gata6	Mm-00802636_m1
Acta2	Mm-00725412_s1
C-fos	Mm00487425_m1
Egr-1	Mm00656724_m1
miRNA qPCR (Applied Biosystems #002278)
miR-1	385
miR-133a	2246
U6	1973
miR-145	2278
Promoter/isoform specific qPCR primers(IDT)
Telokin Promoter #1 fwd	5'-GGG AGT TGA AGC ACA GTATGA-3'
Telokin Promoter #1 rev	5'-CGA AGATGT TCG GAG AAT GGA-3'
Telokin Promoter #1 probe	5'-/56-FAM/TCG CAC ATC /ZEN/AGT TCC AGA ACC CAT /3IABkFQ/-3'
Telokin Promoter #2 fwd	5'-TGA CAGTGT GAG GAG AGA GAG-3'
Telokin Promoter #2 rev	5'-GGT TCC AGT TTG CAA GTT CTG-3'
Telokin Promoter #2 probe	5'-/56-FAM/CAG CCT GGG /ZEN/CTC TTC ATC TCT GAT /3IABkFQ/-3'
Intergenic fwd	5'-TGA CCT AGA AACTTG CTG TGA A-3'
Intergenic rev	5'-CCC TCA GCT ATC ACA CTT GTC-3'
Intergenic probe	5'-/56-FAM/TGA TGT AGG /ZEN/GACTGT ATA GTG AGA CCA GA/3IABkFQ/-3'
miR-1-2 Promoter fwd	5'-GTATTC AGA AAT GTT AGC ACG CTT-3’
miR-1-2 Promoter rev	5'-ATC ATC TGT CTG TAA AGG ATC TAG AAG-3'
miR-1-2 Probe	5'-/56-FAM/TAA AGA AGA /ZEN/GGG AGG CAC GAC GGA /3IABkFQ/-3'
miR-1-1 Promoter fwd	5'-CAG GGA ACA GGGTGG GA-3'
miR-1-1 Promoter rev	5'-GGG ATT CGG ACA GGG ACA-3'
miR-1-1 Probe	5'-/56-FAM/AAC CCA GGA /ZEN/CCG CTG TCA ATG G/3IABkFQ/-3'
cMyocd fwd	5'-TTA ATA CCG CCA CTG AAA GGT CCA ACT GA-3'
cMyocd rev	5'-TTG AGCTTC ATC TGA GCA GTT GGA ATG G-3'
cMyocd probe	5'-/56-FAM/CGG TCG GAC /ZEN/CTG TTT CTG CCCTTG CGC /3IABkFQ/-3'
smMyocd fwd	5'-TTG AGCTTC ATC TGA GCA GTT GGA ATG G-3'
smMyocd rev	5'-ACT AAT CCA AGCTAC ATC AGC CAC ATA CTT ACT GCA AAG-3'
smMyocd probe	5'-/56-FAM/CGG TCG GAC /ZEN/CTG TTT CTG CCCTTG CGC /3IABkFQ/-3'
Primers for Target Validation cloning
Telokin Fwd	5- ATG CAT TCT AGA CATTGG CACTTA ATT GTT TTT CC -3
Telokin Rev	5- ACGTAT TCT AGATGT GTG GGA CTG CAC AGA AG -3
Myocd Fwd	5- GGA GTC TAG AAA GTC ACC AAG GCA CTG TTT -3
Myocd Rev	5- ACC CTC TAG AGGTGG CTT CCA GAGTAG CAG -3
